# Supplementary material for: Identification of Potential Biomarkers for Progression and Prognosis of Bladder Cancer by Comprehensive Bioinformatics Analysis
Source: J Oncol. 2022 Apr 19;2022:1802706. doi: 10.1155/2022/1802706 (PMC9042640; doi:10.1155/2022/1802706)
Supplement: Supplementary Materials — Supplementary Figure 1: WGCNA analysis of the TCGA dataset. Supplementary Figure 2: WGCNA analysis of the GSE133624 dataset. Supplementary Figures 3–7: clinical relevance of SMYD2, GAPDHP1, CILP, ATP1A2, and THSD4. Supplementary Table 1: primer sequences in the study. Supplementary Table 2: DEGs in the TCGA dataset. Supplementary Table 3: DEGs in the GSE133624 dataset. Supplementary Table 4: DEGs coexisting in the TCGA and GSE133624 datasets. Supplementary Table 5: feature genes were selected with the SVM-RFE algorithm. Supplementary Table 6: the correlation between the characteristic genes and immune cells. Supplementary Table 7: single-gene GSEA for prognostic genes. [file 1802706.f1.zip]

Archive with 14 entries (14 files):
- 1802706.f1/Supplementary Figure 1.pdf
- 1802706.f1/Supplementary Figure 2.pdf
- 1802706.f1/Supplementary Figure 3.pdf
- 1802706.f1/Supplementary Figure 4.pdf
- 1802706.f1/Supplementary Figure 5.pdf
- 1802706.f1/Supplementary Figure 6.pdf
- 1802706.f1/Supplementary Figure 7.pdf
- 1802706.f1/Supplementary Table 1.docx
- 1802706.f1/Supplementary Table 2 .pdf
- 1802706.f1/Supplementary Table 3.pdf
- 1802706.f1/Supplementary Table 4.pdf
- 1802706.f1/Supplementary Table 5.pdf
- 1802706.f1/Supplementary Table 6.pdf
- 1802706.f1/Supplementary Table 7.docx
